# Supplementary material for: Evaluating the Effects of Omega-3 Polyunsaturated Fatty Acids on Inflammatory Bowel Disease via Circulating Metabolites: A Mediation Mendelian Randomization Study
Source: Metabolites. 2023 Sep 28;13(10):1041. doi: 10.3390/metabo13101041 (PMC10608743; doi:10.3390/metabo13101041)
Supplement: Supplementary file 1 [file metabolites-13-01041-s001.zip]

Archive with 1 entries (1 files):
- metabolites-2524759-supplementary.pdf
